# Supplementary material for: Evidence and User Considerations of Home Health Monitoring for Older Adults: Scoping Review
Source: JMIR Aging. 2022 Nov 28;5(4):e40079. doi: 10.2196/40079 (PMC9745651; doi:10.2196/40079)
Supplement: Multimedia Appendix 3 [file aging_v5i4e40079_app3.xlsx]

## Sheet: Sheet1
Multimedia Appendix: Quality Assessment using AMSTAR-2
This is a Multimedia Appendix to a full manuscript published in the J Med Internet Res. For full copyright and citation information see http://dx.doi.org/10.2196/jmir.40079
Paper Graph Category	Title	Author	1	2	3	4	5	6	7	8	9	10	11	12	13	14	15	16	Final Rating
Acute Prevention	Role of remote monitoring in detection of atrial arrhythmia, stroke reduction, and use of anticoagulation therapy - A systematic review and meta-analysis	Jang	Y	N	N	P	Y	Y	N	P	C	N	N	N	N	N	N	Y	Low
Acute Prevention	Does remote patient monitoring reduce acute care use? A systematic review	Taylor	Y	N	N	P	Y	Y	N	N	N	N	X	X	N	Y	X	Y	Crit Low
Acute Prevention	Continuity of Care to Prevent Readmissions for Patients with Chronic Obstructive Pulmonary Disease: A Systematic Review and Meta-Analysis.	Yang	Y	N	N	P	Y	Y	N	P	C	N	Y	N	Y	N	N	Y	Medium
Acute Prevention	Effectiveness of telemonitoring versus usual care for chronic obstructive pulmonary disease: A systematic review and meta-analysis	Sul	Y	N	N	P	Y	N	N	P	C	N	N	N	Y	Y	N	Y	Medium
Acute Prevention	Insufficient evidence of benefit: a systematic review of home telemonitoring for COPD.	Bolton	N	N	N	N	Y	Y	N	N	C	N	X	X	N	N	X	Y	Crit Low
Acute Prevention	Effectiveness of tele-monitoring by patient severity and intervention type in chronic obstructive pulmonary disease patients: A systematic review and meta-analysis.	Hong	Y	N	N	P	Y	Y	N	Y	C	N	N	N	Y	Y	Y	Y	Medium
Acute Prevention	Systematic review of telemonitoring in COPD: an update.	Pedone	N	N	Y	N	N	N	N	N	P	N	X	X	N	N	X	Y	Crit Low
Acute Prevention	Systematic review and meta-analysis of studies involving telehome monitoring-based telenursing for patients with chronic obstructive pulmonary disease	Kamei	Y	N	N	Y	Y	N	N	P	N	N	X	X	N	N	X	Y	Low
Acute Prevention	A systematic review and meta-analysis of telemonitoring interventions on severe copd exacerbations	Jang	Y	R	N	P	Y	Y	N	P	C	N	Y	N	Y	Y	Y	Y	High
Acute Prevention	The effectiveness of e-interventions on fall, neuromuscular functions and quality of life in community-dwelling older adults: A systematic review and meta-analysis	Chan	Y	R	N	P	Y	Y	N	P	C	N	Y	Y	Y	Y	Y	Y	High
Acute Prevention	Clinical effectiveness of telemedicine for chronic heart failure: a systematic review and meta-analysis.	Lin	Y	N	N	P	Y	Y	N	N	C	N	N	N	Y	Y	Y	Y	Low
Acute Prevention	Structured telephone support or telemonitoring programmes for patients with chronic heart failure	Inglis	Y	R	N	Y	Y	Y	N	Y	Y	Y	Y	Y	Y	Y	Y	Y	High
Acute Prevention	Telemonitoring in Chronic Heart Failure: A Systematic Review	Giamouzis	N	N	Y	P	Y	N	N	P	N	N	X	X	N	N	X	Y	Low
Acute Prevention	Is age a factor in the success or failure of remote monitoring in heart failure? Telemonitoring and structured telephone support in elderly heart failure patients	Inglis	Y	R	N	Y	Y	Y	N	Y	Y	Y	N	N	N	N	N	Y	Low
Acute Prevention	Telemonitoring and hemodynamic monitoring to reduce hospitalization rates in heart failure: A systematic review and meta-analysis of randomized controlled trials and real-world studies	Chan	Y	R	N	P	Y	Y	N	N	P	N	Y	N	Y	Y	Y	Y	Low
Acute Prevention	Effective technologies for noninvasive remote monitoring in heart failure.	Conway	Y	?	N	Y	Y	Y	N	N	N	N	Y	N	N	Y	N	Y	Crit Low
Acute Prevention	Effects of Different Telemonitoring Strategies on Chronic Heart Failure Care: Systematic Review and Subgroup Meta-Analysis.	Ding	Y	N	N	P	Y	N	N	N	C	N	Y	Y	Y	Y	N	Y	Low
Acute Prevention	Non-invasive home telemonitoring in patients with decompensated heart failure: a systematic review and meta-analysis	Drews	Y	N	N	P	N	N	N	N	C	N	N	Y	Y	Y	Y	Y	Low
Acute Prevention	Which components of heart failure programmes are effective? A systematic review and meta-analysis of the outcomes of structured telephone support or telemonitoring as the primary component of chronic heart failure management in 8323 patients: Abridged Cochrane Review.	Inglis	Y	N	N	P	Y	Y	N	P	Y	N	N	N	N	N	Y	Y	Low
Acute Prevention	Is telemonitoring effective in older adults affected by heart failure? A meta-analysis focused on this population	Lelli	Y	N	N	N	Y	N	N	P	C	N	Y	N	Y	Y	Y	Y	Low
Acute Prevention	Remote monitoring after recent hospital discharge in patients with heart failure: A systematic review and network meta-analysis	Pandor	N	R	N	P	N	Y	N	Y	Y	N	Y	N	Y	Y	N	Y	Medium
Acute Prevention	Home Telemonitoring In Heart Failure: A Systematic Review And Meta-Analysis.	Pekmezaris	Y	R	Y	P	Y	Y	N	N	C	N	Y	N	N	N	N	N	Crit Low
Acute Prevention	Comparative Effectiveness of Telemonitoring Versus Usual Care for Heart Failure: A Systematic Review and Meta-analysis.	Yun	Y	N	N	P	Y	Y	N	N	C	N	Y	Y	Y	N	Y	Y	Low
Acute Prevention	Heart failure non-invasive home telemonitoring systems: A systematic review.	Yanicelli	N	P	N	P	N	N	N	P	N	Y	X	X	N	N	X	N	Low
Chronic Management	The effect of smart homes on older adults with chronic conditions: A systematic review and meta-analysis	Liu	Y	P	N	P	Y	Y	N	P	Y	N	N	N	N	Y	N	N	Low
Home Monitoring	Smart homes and home health monitoring technologies for older adults: A systematic review	Liu	N	N	Y	P	Y	Y	N	P	P	N	X	X	Y	N	X	Y	Medium
Chronic Management	Telemedicine and telecare for older patients--a systematic review	van den Berg	N	P	N	P	N	N	N	P	N	N	X	X	N	N	X	Y	Low
Chronic Management	Clinical Effects of Home Telemonitoring in the Context of Diabetes, Asthma, Heart Failure and Hypertension: A Systematic Review	Paré	N	N	N	P	Y	Y	P	P	N	N	X	X	N	N	X	Y	Low
Chronic Management	Effect of Telemedicine on Quality of Care in Patients with Coexisting Hypertension and Diabetes: A Systematic Review and Meta-Analysis	Zhang	Y	Y	N	P	Y	Y	N	Y	Y	N	N	Y	Y	N	N	Y	Medium
Chronic Management	Telehealth Remote Monitoring Systematic Review: Structured Self-monitoring of Blood Glucose and Impact on A1C	Greenwood	Y	N	N	N	N	N	N	P	N	N	X	X	N	N	X	Y	Crit Low
Chronic Management	Evaluation of the clinical outcomes of telehealth for managing diabetes	Wu	Y	N	N	N	Y	Y	N	N	Y	N	N	N	N	N	N	Y	Crit Low
Chronic Management	Effect of telemedicine on glycated hemoglobin in diabetes: A systematic review and meta-analysis of randomized trials	Faruque	Y	Y	N	P	Y	Y	N	P	Y	Y	Y	Y	Y	Y	Y	Y	High
Chronic Management	Comparative effectiveness of telemedicine strategies: A systematic review and network meta-analysis	Lee	N	Y	N	P	Y	Y	N	P	Y	N	Y	N	N	Y	N	Y	Low
Chronic Management	Telemedicine application in the care of diabetes patients: Systematic review and meta-analysis	Marcolino	N	Y	N	N	Y	Y	N	P	Y	Y	N	N	N	Y	Y	Y	Crit Low
Chronic Management	Efficacy of telemedicine on glycaemic control in patients with type 2 diabetes: A meta-analysis	De Groot	Y	Y	N	P	N	Y	N	P	Y	Y	N	N	N	Y	Y	Y	Low
Chronic Management	Telehealth for the management of blood pressure in patients with chronic kidney disease: A systematic review	Luo	Y	N	N	P	Y	Y	N	P	Y	N	Y	N	N	Y	Y	Y	Low
Chronic Management	What does the literature say about using electronic pillboxes for older adults? A systematic literature review	Miguel-Cruz	N	P	N	P	Y	Y	N	N	Y	N	X	X	Y	N	X	Y	Low
Chronic Management	Effectiveness of ehealth interventions in improving treatment adherence for adults with obstructive sleep apnea: Meta-analytic review	Aardoom	Y	N	N	P	Y	Y	N	Y	Y	Y	Y	N	N	N	N	Y	Low
Home Monitoring	Advances in Sensor Monitoring Effectiveness and Applicability: A Systematic Review and Update	Lenouvel	N	N	N	N	Y	N	N	P	P	N	X	X	N	Y	X	Y	Crit Low
Home Monitoring	Sensor Monitoring to Measure and Support Daily Functioning for Independently Living Older People: A Systematic Review and Road Map for Further Development	Pol	N	N	N	N	Y	N	N	P	P	N	X	X	N	Y	X	Y	Crit Low
Home Monitoring	Recognition of bathroom activities in older adults using wearable sensors: A systematic review and recommendations	Zhang	N	N	N	N	N	N	N	N	N	N	X	X	N	N	X	Y	Crit Low
Home Monitoring	Investigating the effectiveness of technologies applied to assist seniors: A systematic literature review.	Khosravi, Pouria	N	N	N	P	Y	Y	N	N	N	N	X	X	Y	N	X	N	Low
Home Monitoring	Framing the evidence for health smart homes and home-based consumer health technologies as a public health intervention for independent aging: a systematic review	Reeder	N	N	Y	Y	N	N	N	N	N	N	X	X	N	N	X	Y	Crit Low
Home Monitoring	Early Detection of Mild Cognitive Impairment With In-Home Monitoring Sensor Technologies Using Functional Measures: A Systematic Review	Lussier	N	N	N	P	Y	N	N	P	N	N	X	X	N	N	X	N	Low
Home Monitoring	Current State of Digital Biomarker Technologies for Real-Life, Home-Based Monitoring of Cognitive Function for Mild Cognitive Impairment to Mild Alzheimer Disease and Implications for Clinical Care: Systematic Review	Piau	N	N	N	N	Y	N	N	P	N	N	X	X	N	N	X	Y	Crit Low
Home Monitoring	Empirical studies on the effectiveness of assistive technology in the care of people with dementia: a systematic review	Fleming	N	N	N	N	N	N	N	N	P	N	X	X	Y	Y	X	N	Crit Low
Home Monitoring	Detecting agitation and aggression in people with dementia using sensors—A systematic review	Khan	N	P	N	P	Y	Y	N	P	N	N	X	X	N	N	X	Y	Low
Home Monitoring	Current State of Non-wearable Sensor Technologies for Monitoring Activity Patterns to Detect Symptoms of Mild Cognitive Impairment to Alzheimer's Disease	Narasimhan	N	P	N	N	N	N	N	P	N	N	X	X	N	Y	X	Y	Crit Low
Home Monitoring	Effectiveness of assistive technology in improving the safety of people with dementia: a systematic review and meta-analysis	Brims	Y	Y	Y	P	Y	Y	N	P	C	Y	Y	Y	Y	Y	?	N	High
Home Monitoring	How smart homes are used to support older people: An integrative review.	Turjamaa	N	N	N	P	Y	Y	N	N	N	N	X	X	N	N	X	N	Crit Low
Human Factors	Patient expectations and experiences of remote monitoring for chronic diseases: Systematic review and thematic synthesis of qualitative studies	Walker	Y	N	N	N	Y	Y	N	N	N	N	X	X	N	N	X	N	Crit Low
Human Factors	Factors influencing acceptance of technology for aging in place: A systematic review	Peek	N	P	N	P	N	Y	N	N	?	Y	X	X	N	N	X	Y	Crit Low
Human Factors	Electronic assistive technology for community-dwelling solo-living older adults: A systematic review	Song	Y	N	Y	P	N	N	N	P	N	Y	X	X	N	N	X	Y	Low
Human Factors	Towards Privacy-Preserved Aging in Place: A Systematic Review	Gochoo	N	N	N	P	N	N	N	N	N	Y	X	X	N	N	X	Y	Crit Low
Human Factors	How can technology support ageing in place in healthy older adults? A systematic review	Ollevier	Y	P	Y	P	Y	Y	N	N	C	Y	X	X	Y	N	X	N	Low
Human Factors	The current use of telehealth in ALS care and the barriers to and facilitators of implementation: a systematic review.	Helleman	N	N	N	P	Y	Y	N	N	N	Y	X	X	N	N	X	Y	Crit Low
Human Factors	Determining the cost of implementing and operating a remote patient monitoring programme for the elderly with chronic conditions: A systematic review of economic evaluations.	Peretz, Daniel	Y	N	N	P	N	N	N	N	N	Y	X	X	N	Y	X	Y	Crit Low
Human Factors	Home telehealth uptake and continued use among heart failure and chronic obstructive pulmonary disease patients: a systematic review.	Gorst	Y	P	N	P	Y	Y	N	P	P	Y	X	X	Y	N	X	Y	High
Human Factors	Home telemonitoring in COPD: a systematic review of methodologies and patients' adherence.	Cruz	Y	P	Y	P	N	N	N	P	P	Y	X	X	Y	N	X	Y	Medium
Human Factors	Perceptions of patients with chronic obstructive pulmonary disease towards telemedicine: A qualitative systematic review	Li	N	P	N	P	Y	Y	N	N	P	Y	X	X	Y	N	X	Y	Low
Human Factors	Economic evaluations of eHealth technologies: A systematic review	Sanyal	Y	N	N	P	Y	Y	N	P	N	Y	X	X	N	Y	X	N	Low
Human Factors	Usability and acceptability of technology for community-dwelling older adults with mild cognitive impairment and dementia: a systematic literature review	Holthe	Y	N	N	P	Y	Y	N	N	N	Y	X	X	N	N	X	Y	Crit Low
Human Factors	Informal carers’ experience of assistive technology use in dementia care at home: a systematic review	Sriram	Y	N	Y	P	Y	Y	N	P	N	Y	X	X	N	N	X	N	Low
Human Factors	Perspectives of Stakeholders on Technology Use in the Care of Community-Living Older Adults with Dementia: A Systematic Literature Review	van Boekel	N	N	N	P	Y	Y	N	N	N	Y	X	X	N	N	X	Y	Crit Low
Human Factors	Health information technologies in geriatrics and gerontology: a mixed systematic review	Vedel	N	P	N	P	Y	Y	N	N	P	Y	X	X	N	Y	X	Y	Crit Low
Human Factors	Utilization Barriers and Medical Outcomes Commensurate With the Use of Telehealth Among Older Adults: Systematic Review	Kruse, Clemens	Y	P	N	P	Y	Y	N	P	Y	N	X	X	Y	N	X	Y	High
Human Factors	Ethical Considerations Regarding the Use of Smart Home Technologies for Older Adults: An Integrative Review	Chung, Jane	N	N	N	P	Y	N	N	P	N	N	X	X	N	N	X	N	Low
Human Factors	Ethics of using assistive technology in the care for community-dwelling elderly people: an overview of the literature	Zwijsen	N	N	N	P	Y	Y	N	N	N	Y	X	X	N	N	X	N	Crit Low
Human Factors	Economic impact of remote patient monitoring: an integrated economic model derived from a meta-analysis of randomized controlled trials in heart failure.	Klersy, Catherine	Y	N	Y	N	N	N	N	P	N	N	Y	N	N	Y	N	Y	Crit Low
Human Factors	Effectiveness of telemonitoring on self-care behaviors among community-dwelling adults with heart failure: a quantitative systematic review	Nick	Y	Y	Y	N	Y	Y	N	Y	P	N	X	X	Y	Y	X	Y	Low
Human Factors	The Role of Technology in Adherence to Physical Activity Programs in Patients with Chronic Diseases Experiencing Fatigue: a Systematic Review	Albergoni	N	Y	N	P	Y	Y	N	P	N	Y	X	X	Y	Y	X	Y	Medium
Human Factors	Quality of Life Framework for Personalised Ageing: A Systematic Review of ICT Solutions	Baraković	N	N	N	P	Y	Y	N	N	N	Y	X	X	N	N	X	Y	Crit Low
Human Factors	Smart Homes and Quality of Life for the Elderly: A Systematic Review	Pal	N	N	N	P	Y	Y	N	N	N	N	X	X	N	N	X	N	Crit Low
Human Factors	A systematic review of the mediating role of knowledge, self-efficacy and self-care behaviour in telehealth patients with heart failure	Ciere	Y	N	Y	P	Y	Y	N	P	P	N	X	X	Y	Y	X	N	Medium
Human Factors	Systematic review of the effects of telecare provided for a person with social care needs on outcomes for their informal carers	Davies	Y	N	N	P	Y	Y	N	P	Y	N	X	X	Y	Y	X	Y	High
Human Factors	Trends and effectiveness of ict interventions for the elderly to reduce loneliness: A systematic review	Choi	N	P	N	N	Y	Y	N	P	Y	N	X	X	N	Y	X	Y	Crit Low
Human Factors	Patient experiences with technology enabled care across healthcare settings- a systematic review	Leonardsen	Y	P	Y	P	Y	Y	N	P	P	N	X	X	Y	N	X	Y	High
Human Factors	Older people, assistive technologies, and the barriers to adoption: A systematic review	Yusif	N	N	N	N	Y	N	N	N	N	N	X	X	N	N	X	N	Crit Low
Human Factors	Experiences of community-dwelling older adults with the use of telecare in home care services: A qualitative systematic review	Karlsen	N	P	N	P	Y	Y	N	Y	N	Y	X	X	Y	Y	X	Y	Medium
Human Factors	The Contradictions of Telehealth User Experience in Chronic Obstructive Pulmonary Disease (COPD): A Qualitative Meta-Synthesis.	Brunton	N	N	Y	Y	N	N	N	P	P	N	X	X	Y	Y	X	Y	Medium
Human Factors	Emerging ICT implementation issues in aged care	Kapadia	N	P	N	P	Y	Y	N	N	N	N	X	X	N	N	X	Y	Crit Low
Human Factors	Participatory Design in Gerontechnology: A Systematic Literature Review	Merkel	N	P	N	P	Y	Y	N	N	N	N	X	X	N	N	X	Y	Crit Low
Human Factors	Designing Telemedicine Systems for Geriatric Patients: A Review of the Usability Studies	Narasimha	N	N	Y	P	Y	N	N	P	N	N	X	X	N	N	X	Y	Low
Physical Activity	The Efficacy of Electronic Health-Supported Home Exercise Interventions for Patients With Osteoarthritis of the Knee: Systematic Review.	Schafer	Y	Y	Y	P	Y	Y	N	P	Y	Y	Y	Y	Y	Y	N	Y	High
Physical Activity	Advanced telehealth technology improves home-based exercise therapy for people with stable chronic obstructive pulmonary disease: a systematic review.	Bonnevie	Y	Y	N	N	Y	Y	N	Y	C	N	N	Y	N	N	N	Y	Crit Low
Physical Activity	Effect of eHealth to increase physical activity in healthy adults over 55 years: A systematic review and meta-analysis	Arenas‐Arroyo	Y	Y	N	N	Y	N	Y	P	C	N	N	N	N	N	Y	Y	Crit Low
Physical Activity	Effectiveness of eHealth interventions for the promotion of physical activity in older adults: A systematic review.	Muellmann	Y	Y	N	N	Y	Y	N	P	C	N	X	X	Y	N	X	Y	Low
Physical Activity	Outcomes of telehealth-delivered physical activity programs in adult cancer survivors: A systematic review	Blackwood	N	P	N	P	Y	Y	N	P	Y	N	X	X	N	N	X	Y	Low
Physical Activity	Effects of remote feedback in home-based physical activity interventions for older adults: a systematic review	Geraedts	Y	N	N	P	Y	Y	N	P	Y	N	X	X	Y	Y	X	Y	High
Physical Activity	Telehealth exercise-based cardiac rehabilitation: a systematic review and meta-analysis.	Rawstorn	Y	P	N	P	Y	Y	N	N	C	Y	Y	N	N	N	N	N	Crit Low
Physical Activity	A Systematic Review of the Effectiveness of Telerehabilitation Interventions for Therapeutic Purposes in the Elderly	Velayati	Y	Y	N	P	Y	N	N	P	Y	N	X	X	N	N	X	Y	Low
Physical Activity	Effectiveness of physiotherapy with telerehabilitation in surgical patients: a systematic review and meta-analysis.	van Egmond	Y	Y	N	N	Y	Y	N	Y	C	N	Y	Y	Y	Y	N	Y	Low
Physical Activity	Are cost-effective technologies feasible to measure gait in older adults? A systematic review of evidence-based literature	Zhong	N	P	N	N	N	Y	N	P	S	N	X	X	N	N	X	Y	Crit Low
Physical Activity	Effectiveness of telerehabilitation in the management of adults with stroke: A systematic review	Appleby	Y	Y	N	P	Y	Y	N	P	Y	N	X	X	Y	Y	X	Y	High
