# Supplementary material for: Evidence and User Considerations of Home Health Monitoring for Older Adults: Scoping Review
Source: JMIR Aging. 2022 Nov 28;5(4):e40079. doi: 10.2196/40079 (PMC9745651; doi:10.2196/40079)
Supplement: Multimedia Appendix 4 [file aging_v5i4e40079_app4.xlsx]

## Sheet: Final Articles List
Multimedia Appendix 4: Extraction tables for evidence on remote monitoring
This is a Multimedia Appendix to a full manuscript published in the J Med Internet Res. For full copyright and citation information see http://dx.doi.org/10.2196/jmir.40079
Catalogue		Article Descriptors									Population							Methodology					Outcomes															Challenges
AMSTAR-ID	ID	Title	Year	Paper Category	Paper Graph Category	Author	Search	Review or SR?	Extractor	Cited in our review?	Number of Studies Found	Number of Studies Included	Total Patients	Disease (Any or Specify)	System Category	Elderly-only (Y/N include age?)	Other (Specify)	Meta-Analysis	RCT-only	Quantitative Clinical	Mixed methods (qualitative)	Included non-patient studies	Home Monitoring? (None, Mixed, All)	Physiologic Evidence	Health Events	Health Utilization Evidence	Cognition/ Safety/ADL Evidence	Exercise or Activity	Ethics	Acceptability	Usability	QoL/Social	Costs	Device Evaluation	Sensor/Wearable Survey	IoT/AI Survey	Other Tech Survey	None	Privacy/Security	Acceptance/ Adoption/ Compliance	Usability/ Ease of use	Lack of evidence (sample size, duration, RCTs)	Cost	Power	Accuracy/Data quality	Data Management	Maintenance/Durability	Infrastructure (hardware/software)	Connectivity / Interoperability/ Transmission
1	156	Role of remote monitoring in detection of atrial arrhythmia, stroke reduction, and use of anticoagulation therapy - A systematic review and meta-analysis	2020	Acute Prevention	Acute Prevention	Jang	MECS-Chronic Disease	SR	K	N	3148	16	15036	A-Fib	Cardiac	Y		Y	1				Mixed		Atrial arrhythmia, Stroke									1								1
2	148	Does remote patient monitoring reduce acute care use? A systematic review	2021	Acute Prevention	Acute Prevention	Taylor	MECS-Chronic Disease	SR	K	N	2050	91		CVD and COPD	Cardiac	Most		N		1			Mixed	BP, HR, Oxygen saturation		Hospitalizations	1		1	1		1		1
3	159	Continuity of Care to Prevent Readmissions for Patients with Chronic Obstructive Pulmonary Disease: A Systematic Review and Meta-Analysis.	2017	Acute Prevention	Acute Prevention	Yang	MECS-Chronic Disease	SR	K	N	981	31		COPD	Respiratory	Y		Y	1				Mixed		Mortality	Readmission rates																1	1
4	78	Effectiveness of telemonitoring versus usual care for chronic obstructive pulmonary disease: A systematic review and meta-analysis	2020	Acute Prevention	Acute Prevention	Sul	Medline-Elder	SR	R	Y	426	28	2891	COPD	Respiratory	Most		Y	1				All		Exac, Mortality	Admissions																1	1						1
5	152	Insufficient evidence of benefit: a systematic review of home telemonitoring for COPD.	2011	Acute Prevention	Acute Prevention	Bolton	MECS-Chronic Disease	SR	K	N	321	6		COPD	Respiratory	Y		N		1			Mixed	FEV1	Exacerbations, long term oxygen therapy							1	1				Education					1
6	154	Effectiveness of tele-monitoring by patient severity and intervention type in chronic obstructive pulmonary disease patients: A systematic review and meta-analysis.	2019	Acute Prevention	Acute Prevention	Hong	MECS-Chronic Disease	SR	K	N	778	27		COPD	Respiratory	Y	Severely and moderately ill patients	Y	1				Mixed	HR, BP, Oxygen saturation, Galvanic skin response	Mortality	Emergency room visits and hospitailizations						1										1			1
7	157	Systematic review of telemonitoring in COPD: an update.	2015	Acute Prevention	Acute Prevention	Pedone	MECS-Chronic Disease	SR	K	N	182	12		COPD	Respiratory	Y		N	1				Mixed		Mortality	Emergency room visits and hospitalizations						1		1								1			1
8	118	Systematic review and meta-analysis of studies involving telehome monitoring-based telenursing for patients with chronic obstructive pulmonary disease	2013	Acute Prevention	Acute Prevention	Kamei	Liu-Search	SR	A	Y	119	9	593	COPD	Respiratory	Y		Y		1			All			Hosp, ED						1										1
9	128	A systematic review and meta-analysis of telemonitoring interventions on severe copd exacerbations	2021	Acute Prevention	Acute Prevention	Jang	MECS-Chronic Disease	SR	A	N	1242	22		COPD	Respiratory	Y		Y	1				All	SO2,HR,Spiro	Symptoms	Hosp, Admission, ER				1								1
10	41	The effectiveness of e-interventions on fall, neuromuscular functions and quality of life in community-dwelling older adults: A systematic review and meta-analysis	2021	Acute Prevention	Acute Prevention	Chan	Medline-Elder	SR	A	N	1131	31		Chronic Disease	Falls and Balance	Y		Y	1				Mixed		Falls		Cognition	Balance, Strength				1										1
11	196	Clinical effectiveness of telemedicine for chronic heart failure: a systematic review and meta-analysis.	2017	Acute Prevention	Acute Prevention	Lin	MECS-Chronic Disease	SR	A	N	978	39		Heart Failure	Cardiac	Most		Y	1				Mixed		Mortality	Hosp												1
12	64	Structured telephone support or telemonitoring programmes for patients with chronic heart failure	2010	Acute Prevention	Acute Prevention	Inglis	Medline-Elder	SR	R	Y	234	30		Heart Failure	Cardiac	Y		Y	1				Mixed		Mortality	Hospitalizations														1	1								1
13	88	Telemonitoring in Chronic Heart Failure: A Systematic Review	2012	Acute Prevention	Acute Prevention	Giamouzis	Gscho-Telemed	SR	A	N	3378	12		Heart Failure	Cardiac	Y		N	1				Mixed	W, BP, HR, SAP	Symptoms	Hosp																	1
14	101	Is age a factor in the success or failure of remote monitoring in heart failure? Telemonitoring and structured telephone support in elderly heart failure patients	2015	Acute Prevention	Acute Prevention	Inglis	Gscho-Topical	SR	A	Y	8276	25	8323	Heart Failure	Cardiac	Y		Y		1			Mixed		Mortality	Hospitalizations
15	184	Telemonitoring and hemodynamic monitoring to reduce hospitalization rates in heart failure: A systematic review and meta-analysis of randomized controlled trials and real-world studies	2018	Acute Prevention	Acute Prevention	Chan	MECS-Chronic Disease	SR	A	N	231	60		Heart Failure	Cardiac	Y		Y		1			Mixed			Hosp																1
16	185	Effective technologies for noninvasive remote monitoring in heart failure.	2014	Acute Prevention	Acute Prevention	Conway	MECS-Chronic Disease	SR	A	N	7709	25		Heart Failure	Cardiac	Y		Y	1				Mixed		Mortality	Hosp																1
17	186	Effects of Different Telemonitoring Strategies on Chronic Heart Failure Care: Systematic Review and Subgroup Meta-Analysis.	2020	Acute Prevention	Acute Prevention	Ding	MECS-Chronic Disease	SR	A	N	3926	26		Heart Failure	Cardiac	Y		Y	1				Mixed		Mortality	Hosp														1		1
18	187	Non-invasive home telemonitoring in patients with decompensated heart failure: a systematic review and meta-analysis	2021	Acute Prevention	Acute Prevention	Drews	MECS-Chronic Disease	SR	A	N	522	11		Heart Failure	Cardiac	Y		N	1				Mixed		Mortality	Hosp						1										1
19	191	Which components of heart failure programmes are effective? A systematic review and meta-analysis of the outcomes of structured telephone support or telemonitoring as the primary component of chronic heart failure management in 8323 patients: Abridged Cochrane Review.	2011	Acute Prevention	Acute Prevention	Inglis	MECS-Chronic Disease	SR	A	N	7709	30		Heart Failure	Cardiac	Most		Y	1				Mixed		Mortality	Hosp						1	1
20	195	Is telemonitoring effective in older adults affected by heart failure? A meta-analysis focused on this population	2019	Acute Prevention	Acute Prevention	Lelli	MECS-Chronic Disease	SR	A	N	944	10		Heart Failure	Cardiac	Y		Y	1				Mixed		Mortality	Hosp																1
21	200	Remote monitoring after recent hospital discharge in patients with heart failure: A systematic review and network meta-analysis	2013	Acute Prevention	Acute Prevention	Pandor	MECS-Chronic Disease	SR	R	N	3060	21		Heart Failure	Cardiac	Y		Y	1				Mixed		Mortality	Hosp						1										1	1
23	202	Home Telemonitoring In Heart Failure: A Systematic Review And Meta-Analysis.	2018	Acute Prevention	Acute Prevention	Pekmezaris	MECS-Chronic Disease	SR	R	N	1481	26		Heart Failure	Cardiac	Y		Y	1				All		Mortality	Hosp												1
24	204	Comparative Effectiveness of Telemonitoring Versus Usual Care for Heart Failure: A Systematic Review and Meta-analysis.	2018	Acute Prevention	Acute Prevention	Yun	MECS-Chronic Disease	SR	R	N	5934	37		Heart Failure	Cardiac	Y		Y	1				All		Mortality	Hosp, ED												1
25	292	Heart failure non-invasive home telemonitoring systems: A systematic review.	2021	Acute Prevention	Acute Prevention	Yanicelli	MECS-Chronic Disease	SR	R	N	366	24		Heart Failure	Cardiac	Y		N		1			All		exacerbation													1
27	27	The effect of smart homes on older adults with chronic conditions: A systematic review and meta-analysis	2019	Chronic Management	Chronic Management	Liu	Medline-Telemed	SR	A	N	8466	9		Chronic Disease	Chronic Disease	Y		Y		1			Mixed			ED, admissions				1		1							1
28	119	Smart homes and home health monitoring technologies for older adults: A systematic review	2016	Home Monitoring	Home Monitoring	Liu	Liu-Search	SR	A	N	1863	48		Chronic Disease	Chronic Disease	Y		N			1		Mixed				1					1		1 (Readiness)								1	1						1
29	80	Telemedicine and telecare for older patients--a systematic review	2012	Chronic Management	Chronic Management	van den Berg	Medline-Elder	SR	A	N	1267	68		Any	Chronic Disease	Y		N		1			Mixed	Hba1c	Mortality, Medical Event	Hospitalization				1		1								1			1					1	1
30	29	Clinical Effects of Home Telemonitoring in the Context of Diabetes, Asthma, Heart Failure and Hypertension: A Systematic Review	2010	Chronic Management	Chronic Management	Paré	Medline-Telemed	SR	A	N	130	62		Chronic Disease	Chronic Disease	Y		N		1			Mixed	a1c, weight, BP	Exacerbations	Admissions,ED														1
31	180	Effect of Telemedicine on Quality of Care in Patients with Coexisting Hypertension and Diabetes: A Systematic Review and Meta-Analysis	2020	Chronic Management	Chronic Management	Zhang	MECS-Chronic Disease	SR	K	N	798	5		Chronic Disease	Chronic Disease	Y		Y	1				Mixed	BP, glycemic control,							1	1						1
32	169	Telehealth Remote Monitoring Systematic Review: Structured Self-monitoring of Blood Glucose and Impact on A1C	2014	Chronic Management	Chronic Management	Greenwood	MECS-Chronic Disease	SR	K	N	240	15		Diabetes T2	Diabetes	Most		N	1				Mixed	Blood glucose, HbA1c		Feedback to users based on self-monitoring, Behviour modification																1
33	116	Evaluation of the clinical outcomes of telehealth for managing diabetes	2018	Chronic Management	Chronic Management	Wu	Gscho-Topical	SR	A	N	1736	19		Diabetes	Diabetes	Most		Y	1				Mixed	Hba1c, BP, BMI														1
34	168	Effect of telemedicine on glycated hemoglobin in diabetes: A systematic review and meta-analysis of randomized trials	2017	Chronic Management	Chronic Management	Faruque	MECS-Chronic Disease	SR	R	N	3688	111		Diabetes	Diabetes	Most		Y	1				Mixed	HbA1C																		1
35	173	Comparative effectiveness of telemedicine strategies: A systematic review and network meta-analysis	2016	Chronic Management	Chronic Management	Lee	MECS-Chronic Disease	SR	A	N	6660	107	20501	Diabetes	Diabetes	Most		Y		1			Mixed	Hba1c, FBG, chole, TG, BMi BP								1										1
36	174	Telemedicine application in the care of diabetes patients: Systematic review and meta-analysis	2013	Chronic Management	Chronic Management	Marcolino	MECS-Chronic Disease	SR	A	N	6152	13		Diabetes	Diabetes	Most		Y	1				Mixed	Hba1c, BMI, BP, lipids																1			1
37	164	Efficacy of telemedicine on glycaemic control in patients with type 2 diabetes: A meta-analysis	2021	Chronic Management	Chronic Management	De Groot	MECS-Chronic Disease	SR	A	N	1731	53		Diabetes T2	Diabetes	Most		Y	1				Mixed	Hba1c, FBG BP, BMI								1										1
38	104	Telehealth for the management of blood pressure in patients with chronic kidney disease: A systematic review	2019	Chronic Management	Chronic Management	Luo	Gscho-Topical	SR	A	Y	933	3		CKD, Blood Pressure	Kidney	Y	Chinese-studies only	Y	1				All	BP, Cr, eGFR	Mortality															1		1
39	207	What does the literature say about using electronic pillboxes for older adults? A systematic literature review	2019	Chronic Management	Chronic Management	Miguel-Cruz	MECS-Chronic Disease	SR	R	N	386	22		Any	Chronic Disease	Y		N		1			All		medication adherance																1	1
40	210	Effectiveness of ehealth interventions in improving treatment adherence for adults with obstructive sleep apnea: Meta-analytic review	2020	Chronic Management	Chronic Management	Aardoom	MECS-Chronic Disease	SR	R	N	3049	19		OSA	Respiratory	Most		N	1				Mixed			treatment adherance																1	1
41	67	Advances in Sensor Monitoring Effectiveness and Applicability: A Systematic Review and Update	2020	Home Monitoring	Home Monitoring	Lenouvel	Medline-Elder	SR	R	Y	10782	13		Any - Detect	Elderly	Y		N			1		All				ADLs				1									1		1				1
42	74	Sensor Monitoring to Measure and Support Daily Functioning for Independently Living Older People: A Systematic Review and Road Map for Further Development	2013	Home Monitoring	Home Monitoring	Pol	Medline-Elder	SR	A	N	6795	17		Any - Detect	Elderly	Y		N			1		Mixed		Falls		ADLs	Gait, Posture					1									1	1
43	284	Recognition of bathroom activities in older adults using wearable sensors: A systematic review and recommendations	2021	Home Monitoring	Home Monitoring	Zhang	MECS-Chronic Disease	SR	A	N	4262	7		Any - Detect	Elderly	Y		N				1	All				Bathroom ADLs								W							1			1			1
44	M4IBWWVY	Investigating the effectiveness of technologies applied to assist seniors: A systematic literature review.	2016	Home Monitoring	Home Monitoring	Khosravi, Pouria	New Search	SR	A	N	1996	41		Any	Elderly	Y		N			1		Mixed							1					1							1	1
45	91	Framing the evidence for health smart homes and home-based consumer health technologies as a public health intervention for independent aging: a systematic review	2013	Home Monitoring	Home Monitoring	Reeder	Gscho-Telemed	SR	A	N	1072	27		Any - Detect	Elderly	Y		N				1	Mixed				ADLs		1	1			1		S	1						1	1		1
46	68	Early Detection of Mild Cognitive Impairment With In-Home Monitoring Sensor Technologies Using Functional Measures: A Systematic Review	2019	Home Monitoring	Home Monitoring	Lussier	Medline-Elder	SR	R	Y	3780	17		Dementia - Detect	Dementia	Y		N			1		All				Cogn, ADLs	Gait															1		1	1
47	30	Current State of Digital Biomarker Technologies for Real-Life, Home-Based Monitoring of Cognitive Function for Mild Cognitive Impairment to Mild Alzheimer Disease and Implications for Clinical Care: Systematic Review	2019	Home Monitoring	Home Monitoring	Piau	Medline-Telemed	SR	A	N	4811	26		Dementia - Detect	Dementia	Y		N		1			Mixed				MMSE					1							1				1			1
48	55	Empirical studies on the effectiveness of assistive technology in the care of people with dementia: a systematic review	2014	Home Monitoring	Home Monitoring	Fleming	Medline-Elder	SR	A	N	2942	41		Dementia - Safety	Dementia	Y		N			1		Mixed				Safety			1	1	1							1	1	1	1							1
49	66	Detecting agitation and aggression in people with dementia using sensors—A systematic review	2018	Home Monitoring	Home Monitoring	Khan	Medline-Elder	SR	R	Y	2380	13		Dementia - Agitation	Dementia	Y		N				1	All				MMSE, SOAPD			1					S/W				1			1			1				1
50	288	Current State of Non-wearable Sensor Technologies for Monitoring Activity Patterns to Detect Symptoms of Mild Cognitive Impairment to Alzheimer's Disease	2021	Home Monitoring	Home Monitoring	Narasimhan	MECS-Chronic Disease	SR	K	N	2165	12		Dementia - Detect	Dementia	Y	Alzheimers	N			1		All				ADLs	Activity				1										1			1
51	40	Effectiveness of assistive technology in improving the safety of people with dementia: a systematic review and meta-analysis	2019	Home Monitoring	Home Monitoring	Brims	Medline-Elder	SR	R	Y	5461	3		Dementia - Safety	Dementia	Y		Y	1				Mixed		Falls, Mortality	LTC	Safety				1	1							1			1
52	275	How smart homes are used to support older people: An integrative review.	2019	Home Monitoring	Home Monitoring	Turjamaa	MECS-Chronic Disease	SR	R	N	994	16		Any - Monitoring	Elderly	Y		N			1		Mixed				ADLs				1	1							1	1		1	1
53	263	Patient expectations and experiences of remote monitoring for chronic diseases: Systematic review and thematic synthesis of qualitative studies	2019	Acceptability (Chronic Disease)	Human Factors	Walker	MECS-Chronic Disease	SR	A	N	2048	16	307	Chronic Disease	Chronic Disease	Most		N			1		Mixed							For vitals	1									1	1
54	262	Factors influencing acceptance of technology for aging in place: A systematic review	2014	Acceptability (Home Monitoring)	Human Factors	Peek	MECS-Chronic Disease	SR	A	N	2841	16		Any	Elderly	Y		N			1		Mixed							for ADLs	1									1	1	1
55	123	Electronic assistive technology for community-dwelling solo-living older adults: A systematic review	2019	Acceptability (Home Monitoring)	Human Factors	Song	MECS-Chronic Disease	SR	A	N	107	16		Any	Elderly	Y		N			1		Mixed							1	1	1							1	1	1
56	57	Towards Privacy-Preserved Aging in Place: A Systematic Review	2021	Ethics	Human Factors	Gochoo	Medline-Elder	SR	R	Y	1319	31		Any	Elderly	Y		N				1	All		Falls		ADLs		1	1		1			S				1	1	1
57	122	How can technology support ageing in place in healthy older adults? A systematic review	2020	Acceptability (Home Monitoring)	Human Factors	Ollevier	MECS-Chronic Disease	SR	A	N	3180	7		Healthy	Elderly	Y		N	1				Mixed							1		1			S							1
58	236	The current use of telehealth in ALS care and the barriers to and facilitators of implementation: a systematic review.	2020	Acceptability (Chronic Disease)	Human Factors	Helleman	MECS-Chronic Disease	SR	A	N	707	16	429	ALS	Neuro	Y		N			1		Mixed			Hosp				1	1	1	1							1		1
59	7LCCIF2G	Determining the cost of implementing and operating a remote patient monitoring programme for the elderly with chronic conditions: A systematic review of economic evaluations.	2018	Costs	Human Factors	Peretz, Daniel	New Search	SR	A	N	687	13		Chronic Disease	Chronic Disease	Y		N			1		All	Vitals		Hosp, home visits, ED							1										1
60	240	Home telehealth uptake and continued use among heart failure and chronic obstructive pulmonary disease patients: a systematic review.	2014	Acceptability (Chronic Disease)	Human Factors	Gorst	MECS-Chronic Disease	SR	K	N	655	37		HF and COPD	Cardiac	Y		N			1		Mixed							1	1									1	1	1
61	243	Home telemonitoring in COPD: a systematic review of methodologies and patients' adherence.	2014	Acceptability (Chronic Disease)	Human Factors	Cruz	MECS-Chronic Disease	SR	K	N	130	12		COPD	Respiratory	Y		N		1			Mixed	O2 Saturation, Spirometry, HR	Exacerbations					1	1	1		1							1	1			1
62	244	Perceptions of patients with chronic obstructive pulmonary disease towards telemedicine: A qualitative systematic review	2020	Acceptability (Chronic Disease)	Human Factors	Li	MECS-Chronic Disease	SR	K	N	8176	20	301	COPD	Respiratory	Y		N			1		Mixed				Safety				1	1										1			1
63	33	Economic evaluations of eHealth technologies: A systematic review	2018	Costs	Human Factors	Sanyal	Medline-Telemed	SR	A	N	1474	11		Any	Not Specified	Y		N			1		Mixed										1
64	61	Usability and acceptability of technology for community-dwelling older adults with mild cognitive impairment and dementia: a systematic literature review	2018	Acceptability (Home Monitoring)	Human Factors	Holthe	Medline-Elder	SR	r	Y	359	29		Dementia - Safety	Dementia	Y		N			1		Mixed				Safety, ADLs			1	1				S					1	1
65	77	Informal carers’ experience of assistive technology use in dementia care at home: a systematic review	2019	Acceptability (Home Monitoring)	Human Factors	Sriram	Medline-Elder	SR	A	N	7918	56		Dementia	Dementia	Y		N			1		Mixed							1	1	1				1			1	1	1
66	79	Perspectives of Stakeholders on Technology Use in the Care of Community-Living Older Adults with Dementia: A Systematic Literature Review	2019	Acceptability (Home Monitoring)	Human Factors	van Boekel	Medline-Elder	SR	A	N	1391	46		Dementia	Dementia	Y		N			1		Mixed							1	1	1							1	1									1
67	37	Health information technologies in geriatrics and gerontology: a mixed systematic review	2013	Acceptability (Home Monitoring)	Human Factors	Vedel	Medline-Telemed	SR	A	N	662	112		Any	Elderly	Y		N				1	Mixed							1						1				1									1
68	DJA8ZEFN	Utilization Barriers and Medical Outcomes Commensurate With the Use of Telehealth Among Older Adults: Systematic Review	2020	Acceptability (Home Monitoring)	Human Factors	Kruse, Clemens	New Search	SR	A	N	1505	57		Any	Elderly	Y		N			1		Mixed							1	1	1								1	1		1
69	DGC9JIA3	Ethical Considerations Regarding the Use of Smart Home Technologies for Older Adults: An Integrative Review	2016	Ethics	Human Factors	Chung, Jane	New Search	SR	A	N	618	16		Any	Elderly	Y		N			1		All						1		1								1
70	39	Ethics of using assistive technology in the care for community-dwelling elderly people: an overview of the literature	2011	Ethics	Human Factors	Zwijsen	Medline-Telemed	SR	A	N	1895	46		Any	Elderly	Y		N			1		Mixed						1										1				1
71	EENFR233	Economic impact of remote patient monitoring: an integrated economic model derived from a meta-analysis of randomized controlled trials in heart failure.	2011	Costs	Human Factors	Klersy, Catherine	New Search	SR	A	N	50	21		Heart Failure	Heart Failure	Most		Y	1				Mixed			LoS, Hosp							1							1
72	198	Effectiveness of telemonitoring on self-care behaviors among community-dwelling adults with heart failure: a quantitative systematic review	2021	Acceptability (Chronic Disease)	Human Factors	Nick	MECS-Chronic Disease	SR	R	N	69	12		Heart Failure	Cardiac	Y		N		1			Mixed							Self-care behavior												1
73	224	The Role of Technology in Adherence to Physical Activity Programs in Patients with Chronic Diseases Experiencing Fatigue: a Systematic Review	2019	Acceptability (Rehab)	Human Factors	Albergoni	MECS-Chronic Disease	SR	R	Y	1674	8	205	Fatigue (Activity)	Chronic Disease	Most		N		1			All							Adherance to exercise programs
74	46	Quality of Life Framework for Personalised Ageing: A Systematic Review of ICT Solutions	2020	QoL	Human Factors	Baraković	Medline-Elder	SR	A	N	607	158		Any	Elderly	Y		N				1	Mixed									1			S	I			1	1								1	1
75	73	Smart Homes and Quality of Life for the Elderly: A Systematic Review	2017	QoL	Human Factors	Pal	Medline-Elder	SR	R	Y	3008	31		Any	Elderly	Y		N			1		Mixed									1							1	1	1
76	18	A systematic review of the mediating role of knowledge, self-efficacy and self-care behaviour in telehealth patients with heart failure	2012	Acceptability (Chronic Disease)	Human Factors	Ciere	Medline-Telemed	SR	A	N	567	12		Heart Failure	Cardiac	Y		N		1			Mixed							1		1								1		1
77	273	Systematic review of the effects of telecare provided for a person with social care needs on outcomes for their informal carers	2013	Acceptability (Home Monitoring)	Human Factors	Davies	MECS-Chronic Disease	SR	R	N	749	7		social needs	Elderly	Most		N		1			Mixed														Caregiver stress/Burden					1
78	272	Trends and effectiveness of ict interventions for the elderly to reduce loneliness: A systematic review	2021	QoL	Human Factors	Choi	MECS-Chronic Disease	SR	R	N	2042	23		Lonliness	Other	Y		N			1		Mixed									1										1
79	26	Patient experiences with technology enabled care across healthcare settings- a systematic review	2020	Acceptability (Chronic Disease)	Human Factors	Leonardsen	Medline-Telemed	SR	A	N	4087	21		Chronic Disease	Chronic Disease	Most		N			1		Mixed							1	1									1	1
80	82	Older people, assistive technologies, and the barriers to adoption: A systematic review	2016	Acceptability (Home Monitoring)	Human Factors	Yusif	Medline-Elder	SR	A	N	114	44		Any	Elderly	Y		N			1		Mixed							1	1								1	1	1		1
81	279	Experiences of community-dwelling older adults with the use of telecare in home care services: A qualitative systematic review	2017	Acceptability (Home Monitoring)	Human Factors	Karlsen	MECS-Chronic Disease	SR	R	N	1732	11		Any	Elderly	Y		N			1		Mixed							1									1	1
82	280	The Contradictions of Telehealth User Experience in Chronic Obstructive Pulmonary Disease (COPD): A Qualitative Meta-Synthesis.	2015	Acceptability (Chronic Disease)	Human Factors	Brunton	MECS-Chronic Disease	SR	R	N	705	10		COPD	Respiratory	Y		Y			1		Mixed							1	1									1
83	65	Emerging ICT implementation issues in aged care	2015	Acceptability (Home Monitoring)	Human Factors	Kapadia	Medline-Elder	SR	A	N	1313	58		Any	Elderly	Y		N				1	Mixed								1	1	1
84	281	Participatory Design in Gerontechnology: A Systematic Literature Review	2019	Acceptability (Home Monitoring)	Human Factors	Merkel	MECS-Chronic Disease	SR	R	N	1032	26		Any	Elderly	Y		N			1		Mixed							1	1							1
85	28	Designing Telemedicine Systems for Geriatric Patients: A Review of the Usability Studies	2017	Acceptability (Home Monitoring)	Human Factors	Narasimha	Medline-Telemed	SR	A	N	297	16		Any	Elderly	Y		N				1	Mixed							1	1	1							1		1	1	1
86	218	The Efficacy of Electronic Health-Supported Home Exercise Interventions for Patients With Osteoarthritis of the Knee: Systematic Review.	2018	Physical Activity	Physical Activity	Schafer	MECS-Chronic Disease	SR	R	Y	537	7	742	Arthritis (Exercise)	Other	Most		Y	1				Mixed		Pain			Physical function				1								1		1	1
87	223	Advanced telehealth technology improves home-based exercise therapy for people with stable chronic obstructive pulmonary disease: a systematic review.	2021	Physical Activity	Physical Activity	Bonnevie	MECS-Chronic Disease	SR	A	N	605	34	1522	COPD	Respiratory	Y		Y		1			Mixed		Exacerbation, Mortality	Hosp		Activity 6mwt		1		1			W							1	1
88	45	Effect of eHealth to increase physical activity in healthy adults over 55 years: A systematic review and meta-analysis	2021	Physical Activity	Physical Activity	Arenas‐Arroyo	Medline-Elder	SR	A	N	5682	19		Healthy	Elderly	Y (54+)		Y	1				Mixed					Steps, MVPA												1			1
89	325	Effectiveness of eHealth interventions for the promotion of physical activity in older adults: A systematic review.	2018	Physical Activity	Physical Activity	Muellmann	Scopus-Exercise	SR	R	Y	5771	20		Any	Elderly	Y		N			1		Mixed					Activity level										1
90	225	Outcomes of telehealth-delivered physical activity programs in adult cancer survivors: A systematic review	2021	Physical Activity	Physical Activity	Blackwood	MECS-Chronic Disease	SR	R	Y	820	5		Cancer	Other	Most		N		1			Mixed					Activity level														1
91	21	Effects of remote feedback in home-based physical activity interventions for older adults: a systematic review	2013	Physical Activity	Physical Activity	Geraedts	Medline-Telemed	SR	A	N	2521	32		Any	Elderly	Y		N		1			Mixed	VO2, METs, HR				Activity		1	1									1	1	1
92	231	Telehealth exercise-based cardiac rehabilitation: a systematic review and meta-analysis.	2016	Physical Activity	Physical Activity	Rawstorn	MECS-Chronic Disease	SR	R	Y	726	11		CHD	Cardiac	Y		N	1				Mixed					Exercise capacity, modifiable cardiovascular risk factors, exercise adherence, mortality and clinical events.													1
93	230	A Systematic Review of the Effectiveness of Telerehabilitation Interventions for Therapeutic Purposes in the Elderly	2020	Physical Activity	Physical Activity	Velayati	MECS-Chronic Disease	SR	R	Y	1180	8		Any (rehab)	Elderly	Y		N	1				Mixed					Rehab intervention effectiveness														1
94	324	Effectiveness of physiotherapy with telerehabilitation in surgical patients: a systematic review and meta-analysis.	2018	Physical Activity	Physical Activity	van Egmond	Scopus-Exercise	SR	R	Y	799	7	3424	Post Op	Other	Most		Y		1			Mixed					Physical function				1										1
95	300	Are cost-effective technologies feasible to measure gait in older adults? A systematic review of evidence-based literature	2020	Physical Activity	Physical Activity	Zhong	MECS-Chronic Disease	SR	R	N	494	21		Any	Elderly	Y		N			1		Mixed					Gait assessment												1					1
96	44	Effectiveness of telerehabilitation in the management of adults with stroke: A systematic review	2019	Physical Activity	Physical Activity	Appleby	Medline-Elder	SR	A	N	1256	13		Stroke	Cardiac	Y		N		1			Mixed				ADLs/Independence	Motor Function				1								1		1	1
[truncated: 17 more columns]
